# Supplementary material for: A Study on the Chemistry and Biological Activity of 26-Sulfur Analogs of Diosgenin: Synthesis of 26-Thiodiosgenin S-Mono- and Dioxides, and Their Alkyl Derivatives
Source: Molecules. 2022 Dec 26;28(1):189. doi: 10.3390/molecules28010189 (PMC9822051; doi:10.3390/molecules28010189)
Supplement: Supplementary file 1 [file molecules-28-00189-s001.zip]

Archive with 1 entries (1 files):
- molecules-2099045-supplementary.pdf
